# Supplementary material for: The Intersection of the Staphylococcus aureus Rex and SrrAB Regulons: an Example of Metabolic Evolution That Maximizes Resistance to Immune Radicals
Source: mBio. 2021 Nov 16;12(6):e02188-21. doi: 10.1128/mBio.02188-21 (PMC8593685; doi:10.1128/mBio.02188-21)
Supplement: TABLE S1 [file mbio.02188-21-st001.xlsx]

## Sheet: Master
Organism	Locus	Gene Name	Function	Dist. from ATG	EMSA Pagels et al.	S. aureus	S. simiae	S. epidermidis	S. haemolyticus	S. saprophyticus	S. carnosus	S. pseudintermedius	S. lugdunensis	S. warneri	S. pasteuri	M.caseolyticus
						COL	CCM_7213	RP62A	JCSC1435	ATCC 15305	TM300	HKU10-03	HKU09-01	SG1	SP1	JCSC5402
S. aureus (38)	SACOL0019	yycF (walR, vicR)		-85	NO	SACOL0019	SS7213T_04445	SERP2534	SH0017	SSP0021	Sca2456	SPSINT2432	SLGD02565	A284_00095	STP1_1380	MCCL0021
	SACOL0020	yycG		N/A	NO	SACOL0020	SS7213T_04450	SERP2533	SH0018	SSP0022	Sca2455	SPSINT2431	SLGD02566	A284_00100	STP1_1379	MCCL0022
	SACOL0021	yycH		N/A	NO	SACOL0021	SS7213T_04455	SERP2532	SH0019	SSP0023	Sca2454	SPSINT2430	SLGD02567	A284_00105	STP1_1378	MCCL0023
	SACOL0022	yycI		N/A	NO	SACOL0022	SS7213T_04460	SERP2531	SH0020	SSP0024	Sca2453	SPSINT2429	SLGD02568	A284_00110	STP1_1737	MCCL0024
	SACOL0135	adhE	alcohol dehydrogenase	-39	HIGH	SACOL0135	SS7213T_08562	SERP0389
	SACOL0166	None	unknown	-58	N/A	SACOL0166	SS7213T_03325	SERP0463	SH0617	SSP2192		SPSINT2386	SLGD02044	A284_02265	STP1_0936
	SACOL0204	pflB	pyruvate formate lyase	-96	MEDIUM	SACOL0204	SS7213T_06216	SERP2366			Sca2017	SPSINT2094	SLGD00171	A284_00780	STP1_1246	MCCL0434
	SACOL0205	pflA	pyruvate formate lyase	N/A	MEDIUM	SACOL0205	SS7213T_06221	SERP2365			Sca2016	SPSINT2093	SLGD00172	A284_00785	STP1_1245	MCCL_0433
	SACOL0222	ldh1	L-lactate dehydrogenase	-169, -227	HIGH/MEDIUM	SACOL0222	SS7213T_03780		SH0525	SSP1001	Sca1369	SPSINT1529				MCCL_0163
	SACOL0301	lchA	lactate channel	-51	HIGH	SACOL0301	SS7213T_11375			SSP0590	Sca1814	SPSINT2419
	SACOL0660	adh1/adhP	alcohol dehydrogenase	-306	MEDIUM	SACOL0660		SERP0257		SSP0237	Sca2372		SLDG02225
	SACOL1478	ald1	alanine dehydrogenase	-38	HIGH	SACOL1478	SS7213T_06211					SPSINT2419	SLGD02329
	SACOL1477	ilvA1	threonine dehydratase	N/A	HIGH	SACOL1477	SS7213T_06206					SPSINT2418	SLGD02330
	SACOL1476	None	amino acid permease	N/A	HIGH	SACOL1476	SS7213T_06201					SPSINT2417	SLGD02331
	SACOL1535	srrA	respiratory responsive regulator	-103	MEDIUM	SACOL1535	SS7213T_02423	SERP1055	SH1424	SSP1260	Sca1118	SPSINT1187	SLGD01420	A284_06250	STP1_0072	MCCL1138
	SACOL1534	srrB	respiratory responsive regulator	N/A	MEDIUM	SACOL1534	SS7213T_02428	SERP1054	SH1425	SSP1261	Sca1117	SPSINT1186	SLGD01421	A284_06255	STP1_0071	MCCL1137
	SACOL2006	lukA	Leukocidin	-66	MEDIUM	SACOL2006
	SACOL2004	lukB	Leukocidin	N/A	MEDIUM	SACOL2004
	SACOL2363	lctp2		-124	MEDIUM	SACOL2363	SS7213T_01933	SERP1957	SH0691	SSP0537	Sca1867	SPSINT2037	SLGD00672	A284_02675	STP1_0857	*MCCL0162
	SACOL2364	None		-210		SACOL2364	SS7213T01938	SERP1958	SH0690	SSP0536	Sca_1868		SLGD00671	A284_02670	STP1_0858
	SACOL2395	narG		-107	MEDIUM	SACOL2395	SS7213T_10024	SERP1987	SH0654		Sca1894	SPSINT2068	SLGD00597	A284_02455	STP1_0901	MCCL0136
	SACOL2394	narH		N/A	MEDIUM	SACOL2394	SS7213T_10019	SERP1986	SH0655		Sca1893	SPSINT2067	SLGD00598	A284_02460	STP1_0900	MCCL0137
	SACOL2393	narJ		N/A	MEDIUM	SACOL2393	SS7213T_10014	SERP1985	SH0656		Sca1892	SPSINT2066	SLGD00599	A284_02465	STP1_0899	MCCL01138
	SACOL2392	narI		N/A	MEDIUM	SACOL2392	SS7213T_10009	SERP1984	SH0657		Sca1891	SPSINT2065	SLGD00560	A284_02470	STP1_0898	MCCL0139
	SACOL2391	nreA		N/A	MEDIUM	SACOL2391	SS7213T_10004	SERP1983	SH0658		Sca1890	SPSINT2064	SLGD00561/2	A284_02475	STP1_0897	MCCL0140
	SACOL2390	nreB		N/A	MEDIUM	SACOL2390	SS7213T_09999	SERP1982	SH0659		Sca1889	SPSINT2063	SLGD00563		STP1_0896	MCCL0141
	SACOL2389	nreC		N/A	MEDIUM	SACOL2389	SS7213T_09994	SERP1981	SH0660		Sca1888	SPSINT2062	SLGD00564	A284_02490	STP1_0895	MCCL0142
	SACOL2399	nirR		-64	MEDIUM	SACOL2399	SS7213T_10049	SERP1992	SH0650		Sca1899	SPSINT2075	SLGD00593	A284_02430	STP1_0905	MCCL1342
	SACOL2398	nirB	nitrite reductase (large subunit_	N/A	MEDIUM	SACOL2398	SS7213T_10044	SERP1990	SH0651		Sca1897	SPSINT2073	SLGD00594	A284_02435	STP1_0904	MCCL1340
	SACOL2397	nirD	nitrite reductase small subunit	N/A	MEDIUM	SACOL2397	SS7213T_10039	SERP_1989	SH0652		Sca1896	SPSINT2072	SLGD00595	A284_02440	STP1_0903	MCCL1339
	SACOL2396	None	uroporphyrinogen methylase III	N/A	MEDIUM	SACOL2396	SS7213T_10034	SERP_1988	SH0653		Sca1895	SPSINT2071	SLGD00596	A284_02845	STP1_0902	MCCL1338
	SACOL2491	None		-128	N/A	SACOL2491	SS7213T_05381	SERP2051	SH0583	SSP0417	Sca2209	SPSINT2085	SLGD00514	A284_02095	STP1_0972
	SACOL2534	frp		-185		SACOL2534		SERP2086	SH0546	SSP0379	Sca1976	SPSINT2185	SLGD00477	A284_01885	STP1_1016	MCCL1443
	SACOL2535	ddh	D-lactate dehydrogenase	-102	HIGH	SACOL2535	SS7213T_05511	SERP2087	SH0545		Sca2121	SPSINT0522	SLGD00476	A284_01880	STP1_1017	MCCL_0071
	SACOL2657	arcA	arginine deiminase	-79	MEDIUM	SACOL2657	SS7213T_09222	SERP2250	SH0367		Sca2085	SPSINT2396	SLGD00317	A284_00615	STP1_1278
	SACOL2656	arcB2	ornithine carbomoyltransferase	N/A	MEDIUM	SACOL2656	SS7213T_09217	SERP2249				SPSINT2397		A284_00610	STP1_1279
	SACOL2655	arcD	arg/orn aniporter	N/A	MEDIUM	SACOL2655	SS7213T_09207	SERP2247	SH0368		Sca2084	SPSINT2398		A284_00605	STP1_1280
	SACOL2654	arcC2	carbamate kinase	N/A	MEDIUM	SACOL2654	SS7213T_09202					SPSINT2399		A284_00600	STP1_1280
Gene presence was determined by BLASTP and genomic context
Operon Structure was determined by MetaCyc
	Gene and ROP Present
	Gene Present In Operon, Operon ROP
	Gene Present but ROP Absent
	Gene Absent
